# Supplementary material for: Genomic introgression through interspecific hybridization counteracts genetic bottleneck during soybean domestication
Source: Genome Biol. 2019 Jan 30;20:22. doi: 10.1186/s13059-019-1631-5 (PMC6354408; doi:10.1186/s13059-019-1631-5)
Supplement: Supplementary file 1 — Table S1. Identities, codes, introgression rates, and genotypes of the accessions used in this study (XLSX 19 KB). [file 13059_2019_1631_MOESM1_ESM.xlsx]

## Sheet: Sheet1
Table S1. Identities, codes, introgression rates, and genotypes of the accessions used in this study
Accessions Codes	Accessions IDs	Proportions of introgression	Alleles at GmHs1-1	Alleles at B1	Province	Country
s1	PI 597461C	0	GmHs1-1	B1	Shandong	China
s2	PI 597459D	0	GmHs1-1	B1	Shandong	China
s3	PI 597459C	0	GmHs1-1	B1	Shandong	China
s4	PI 423991	0	Gmhs1-1	B1	Amur	Russian
s5	PI 522226	0.01	Gmhs1-1	B1	Primorye	Russian
s6	PI 464927A	0	GmHs1-1	B1	Liaoning	China
s7	PI 458538	0	GmHs1-1	B1	Heilongjiang	China
s8	PI 522216	0	GmHs1-1	B1	Primorye	Russian
s9	PI 578341	0.01	GmHs1-1	B1	Khabarovsk	Russian
s10	PI 326582A	0	GmHs1-1	B1	Primorye	Russian
s11	PI 522228	0	GmHs1-1	B1	Primorye	Russian
s12	PI 483460B	0.01	GmHs1-1	B1	Liaoning	China
s13	PI 407288	0.01	GmHs1-1	B1	Jilin	China
s14	PI 468916	0.01	GmHs1-1	B1	Liaoning	China
s15	PI 479752	0.01	Gmhs1-1	B1	Jilin	China
s16	PI 447004	0.02	GmHs1-1	B1	Jilin	China
s17	PI 547831	0.07	GmHs1-1	B1	Illinois	United
s18	PI 464929B	0	unknown	B1	Liaoning	China
s19	PI 464929A	0	GmHs1-1	B1	Liaoning	China
s20	PI 479769	0	GmHs1-1	B1	Heilongjiang	China
s21	PI 522182B	0	GmHs1-1	B1	Heilongjiang	China
s22	PI 393551	0.01	GmHs1-1	B1	NA	Taiwan
s23	PI 407301	0.01	GmHs1-1	B1	Zhejiang	China
s24	PI 464935	0.01	GmHs1-1	B1	Jiangsu	China
s25	ZJ-YJ086	0.06	GmHs1-1	B1	Zhejiang	China
s26	ZJ-ZY020	0.01	GmHs1-1	B1	Zhejiang	China
s27	ZJ-Y108	0.02	GmHs1-1	B1	Zhejiang	China
s28	PI 549046	0.41	GmHs1-1	b1	Shaanxi	China
s29	PI 597461A	0.2	GmHs1-1	B1	Shandong	China
s30	ZJ-Y217	0.03	GmHs1-1	B1	Zhejiang	China
s31	ZJ-Y188	0.03	GmHs1-1	B1	Zhejiang	China
s32	ZJ-Y200	0.02	GmHs1-1	B1	Zhejiang	China
s33	ZJ-Y155	0.01	GmHs1-1	B1	Zhejiang	China
s34	ZJ-YJ038	0.04	GmHs1-1	B1	Zhejiang	China
s35	PI 468400A	0.01	GmHs1-1	B1	Ningxia	China
s36	ZJ-Y282	0	GmHs1-1	B1	Zhejiang	China
s37	ZJ-Y314	0.01	GmHs1-1	B1	Zhejiang	China
s38	ZJ-Y2300-1	0.01	GmHs1-1	B1	Zhejiang	China
s39	PI 483465	0.05	GmHs1-1	B1	Shaanxi	China
s40	ZJ-Y191	0.01	GmHs1-1	B1	Zhejiang	China
s41	PI 593983	0.01	GmHs1-1	B1	Hokkaido	Japan
s42	PI 407275	0.02	GmHs1-1	B1	Kyonggi	Korea
s43	PI 407197	0.02	GmHs1-1	B1	Kangwon	Korea
s44	PI 424096	0.05	GmHs1-1	B1	ChungchongNam	Korea
s45	PI 339871A	0.04	unknown	B1	Cheju	Korea
s46	PI 407170	0.02	GmHs1-1	B1	Kyonggi	Korea
s47	PI 562559	0.02	GmHs1-1	B1	ChollaPuk	Korea
s48	PI 504286	0	GmHs1-1	B1	ChungchongPuk	Korea
s49	PI 562565	0.01	GmHs1-1	B1	ChollaPuk	Korea
s50	PI 507662	0.01	GmHs1-1	B1	Kagoshima	Japan
s51	PI 407285	0.02	GmHs1-1	B1	Kanagawa	Japan
s52	PI 407131	0.01	GmHs1-1	B1	Kumamoto	Japan
s53	PI 458535	0.01	GmHs1-1	B1	Heilongjiang	China
s54	PI 483464A	0.08	Gmhs1-1	B1	Ningxia	China
s55	PI 407027	0.01	Gmhs1-1	B1	Akita	Japan
s56	PI 378692	0	GmHs1-1	B1	Iwate	Japan
s57	PI 366123	0.01	GmHs1-1	B1	Iwate	Japan
s58	PI 366121	0.16	GmHs1-1	B1	Fukushima	Japan
s59	PI 366120	0.02	Gmhs1-1	B1	Akita	Japan
s60	PI 458536	0.01	Gmhs1-1	B1	Heilongjiang	China
s61	PI 578357	0.33	GmHs1-1	B1	Amur	Russian
s62	PI 407246	0.13	GmHs1-1	B1	KyongsangPuk	Korea
m1	Da Li Huang	0.11	Gmhs1-1	b1	Jilin	China
m2	PI 603516	0.05	GmHs1-1	b1	Shaanxi	China
m3	Bai Mao Dou	0.03	Gmhs1-1	b1	Hubei	China
m4	PI 587666	0.02	Gmhs1-1	b1	Anhui	China
m5	PI 587752	0.02	Gmhs1-1	b1	Hubei	China
m6	PI 587848	0.01	Gmhs1-1	b1	Hubei	China
m7	Tong an Zi Hong Dou	0.01	Gmhs1-1	b1	Fujian	China
m8	Da Qing Ren	0.01	Gmhs1-1	b1	Shanxi	China
m9	Bin Hai Da huang Ke Zi Jia	0.01	Gmhs1-1	b1	Jiangsu	China
m10	PI 588053A	0.02	Gmhs1-1	b1	Guangdong	China
m11	PI 603756	0.01	Gmhs1-1	b1	Zhejiang	China
m12	PI 603596	0.01	Gmhs1-1	b1	Fujian	China
m13	PI 594615	0.01	Gmhs1-1	b1	Guizhou	China
m14	Yi Zheng Da Li Huang Dou	0.01	Gmhs1-1	b1	Jiangsu	China
m15	Sha Xin Dou	0.03	GmHs1-1	B1	Jiangxi	China
m16	Dong Shan Bai Ma Dou	0.03	Gmhs1-1	b1	Fujian	China
m17	Hong Zhu Dou	0.06	Gmhs1-1	b1	Hunan	China
m18	PI 594629	0.02	Gmhs1-1	b1	Guizhou	China
m19	Sha Xian Qin Dou	0.05	Gmhs1-1	b1	Fujian	China
m20	PI 567189A	0.03	Gmhs1-1	b1	NA	Vietnam
m21	PI 567071A	0.03	Gmhs1-1	b1	NA	Indonesia
m22	Sha Xian Wu Dou	0.02	Gmhs1-1	b1	Fujian	China
m23	PI 587552	0.01	Gmhs1-1	b1	Jiangsu	China
m24	PI 594788	0.01	Gmhs1-1	b1	Yunnan	China
m25	PI 594777	0.02	GmHs1-1	b1	Yunnan	China
m26	PI 594451	0.03	Gmhs1-1	b1	Sichuan	China
m27	PI 567258	0.02	Gmhs1-1	b1	Jiangxi	China
m28	Xia Men Teng Zai Dou	0.02	Gmhs1-1	b1	Fujian	China
m29	Yu Jiang Wu Yue Niu Mao Huang	0.02	Gmhs1-1	b1	Jiangsu	China
m30	PI 339734	0.31	GmHs1-1	B1	NA	Korea
m31	PI 157421	0.05	Gmhs1-1	b1	NA	Korea
m32	PI 407801	0.04	Gmhs1-1	b1	Kyonggi	Korea
m33	PI 398296	0.04	Gmhs1-1	b1	Kyonggi	Korea
m34	PI 424391	0.04	Gmhs1-1	b1	ChollaPuk	Korea
m35	PI Xian Nian Zhuang Liu Yue Xian	0.01	Gmhs1-1	b1	Jiangsu	China
m36	PI 404182	0.01	Gmhs1-1	b1	NA	China
m37	PI 548445	0.02	Gmhs1-1	b1	Jiangsu	China
m38	PI 594579	0.01	Gmhs1-1	b1	Hunan	China
m39	PI 548485	0	Gmhs1-1	b1	Jiangsu	China
m40	PI 578457A	0.02	Gmhs1-1	b1	NA	Vietnam
m41	PI 437679	0.03	Gmhs1-1	b1	NA	China
m42	PI 548402	0.02	Gmhs1-1	b1	Beijing	China
m43	He Dou	0.03	Gmhs1-1	b1	Guangdong	China
m44	PI 438498	0.05	Gmhs1-1	b1	NA	United
m45	Da Tun Xiao Hei Dou	0.04	Gmhs1-1	b1	Hebei	China
m46	Jin Shan Cha Zhu Shi Dou	0.03	GmHs1-1	b1	Jilin	China
m47	PI 437654	0.06	Gmhs1-1	b1	NA	China
m48	You Pi Zhi Hei Dou	0.03	Gmhs1-1	b1	Shanxi	China
m49	Xia Hei Dou	0.03	Gmhs1-1	b1	Shanxi	China
m50	PI 603420	0.08	GmHs1-1	b1	Innermongolia	China
m51	Xin Xian Xiao Huang Dou	0.05	unknown	b1	Shanxi	China
m52	Bai Lu Dou	0.05	unknown	b1	Shanxi	China
m53	PI 437321	0.04	GmHs1-1	b1	Primorye	Russia
m54	PI 548417	0.01	Gmhs1-1	b1	Naples	Italy
m55	PI 153262	0.02	Gmhs1-1	b1	NA	Belgium
m56	PI 437944	0.08	GmHs1-1	b1	Northeast	China
m57	Xiao Bai Dou	0.07	GmHs1-1	b1	Shanxi	China
m58	PI 323576	0.22	GmHs1-1	b1	UttarPradesh	India
m59	Xiao Huang Dou	0.01	Gmhs1-1	b1	Guizhou	China
m60	Hu Pi Dou	0.6	unknown	b1	Shanxi	China
m61	PI 567364	0.05	GmHs1-1	b1	Ningxia	China
m62	PI 567298	0.03	GmHs1-1	b1	Gansu	China
m63	Nan Guan Xiao PI Qing	0.02	Gmhs1-1	b1	Hebei	China
m64	Xiao Bai Qi	0.02	Gmhs1-1	b1	Innermongolia	China
m65	Tian E Dan	0.02	Gmhs1-1	b1	Shandong	China
m66	Ni Ding Hua Mei Dou	0.04	Gmhs1-1	b1	Ningxia	China
m67	PI Xian Da Zi Huo Cao	0.01	Gmhs1-1	b1	Jiangsu	China
m68	Long quan Da Dou	0.01	Gmhs1-1	b1	Heilongjiang	China
m69	Pei Xian Xiao You Dou	0.01	Gmhs1-1	b1	Jiangsu	China
m70	PI 437653	0.01	Gmhs1-1	b1	NA	China
m71	Ni Dou	0.01	Gmhs1-1	b1	Hubei	China
m72	Guang Rao Da Qing Dou	0	Gmhs1-1	b1	Shandong	China
m73	Jin Huang No.35	0.01	Gmhs1-1	b1	Hubei	China
m74	PI 602991	0.03	Gmhs1-1	b1	Shandong	China
m75	PI 567503	0.03	Gmhs1-1	b1	Hebei	China
m76	Tai Xin Niu Mao Huang Yi	0.08	Gmhs1-1	b1	Jiangsu	China
m77	PI 603675	0.02	Gmhs1-1	b1	Jiangsu	China
m78	Xiao Mi Dou	0.02	Gmhs1-1	b1	Shandong	China
m79	PI 567395	0.02	Gmhs1-1	b1	Shaanxi	China
m80	PI 416971	0.01	Gmhs1-1	b1	Kinkiregion	Japan
m81	PI 567525	0.01	Gmhs1-1	b1	Shandong	China
m82	PI 603384	0.02	Gmhs1-1	b1	Jilin	China
m83	Dai Mi Dou	0.01	Gmhs1-1	b1	Hubei	China
m84	Cu Dou	0.01	Gmhs1-1	b1	Zhejiang	China
m85	Hong Hu Liu Yue Bao	0.01	Gmhs1-1	b1	Hubei	China
m86	PI 603336	0.01	Gmhs1-1	b1	Heilongjiang	China
m87	PI 84631	0.01	Gmhs1-1	b1	Kyonggi	Korea
m88	PI 253658B	0	Gmhs1-1	b1	NA	China
m89	PI 467343	0	Gmhs1-1	b1	Jilin	China
m90	PI 548406	0	Gmhs1-1	b1	Jilin	China
m91	PI 80822	0	Gmhs1-1	b1	Liaoning	China
m92	PI 417398	0	Gmhs1-1	b1	NA	China
m93	PI 88479	0.01	Gmhs1-1	b1	Jilin	China
m94	Hei Wa Shi Dou	0	Gmhs1-1	b1	Jilin	China
m95	PI 407716	0.03	Gmhs1-1	b1	Jilin	China
m96	Qing Dou	0.01	Gmhs1-1	b1	Liaoning	China
m97	PI 603318	0.03	Gmhs1-1	b1	Heilongjiang	China
m98	PI 548391	0	Gmhs1-1	b1	Liaoning	China
m99	PI 548488	0	Gmhs1-1	b1	Heilongjiang	China
m100	PI 548348	0	Gmhs1-1	b1	Northeast	China
m101	PI 548298	0	Gmhs1-1	b1	NA	China
m102	PI 89138	0.03	Gmhs1-1	b1	NA	Korea
m103	PI 603357	0.02	Gmhs1-1	b1	Jilin	China
m104	Hei He Xiao Huang Dou	0.01	Gmhs1-1	b1	Heilongjiang	China
m105	Nian Shi Huang Dou	0	Gmhs1-1	b1	NA	China
m106	PI 603424A	0	Gmhs1-1	b1	NA	China
m107	PI 548379	0	Gmhs1-1	b1	Heilongjiang	China
m108	Yu Shi Dou	0.01	Gmhs1-1	b1	Liaoning	China
m109	PI 83945-3	0.01	Gmhs1-1	b1	Kyonggi	Korea
m110	PI 80837	0.01	Gmhs1-1	b1	Akita	Japan
m111	PI 548456	0.03	Gmhs1-1	b1	Pyongyang	North
m112	PI 196166	0.01	Gmhs1-1	b1	NA	Korea
m113	PI 86024	0.03	Gmhs1-1	b1	Hokkaido	Japan
m114	PI 407849	0.01	Gmhs1-1	b1	ChollaPuk	Korea
m115	PI 399043	0.01	Gmhs1-1	b1	Cheju	Korea
m116	PI 548342	0.02	Gmhs1-1	b1	Honshu	Japan
m117	PI 567293	0.01	Gmhs1-1	b1	Gansu	China
m118	PI 423967	0.06	Gmhs1-1	b1	Kumamoto	Japan
m119	Ji Shan De Da Li Hei Dou	0.01	Gmhs1-1	b1	Shanxi	China
m120	PI 317336	0.01	Gmhs1-1	b1	Hokkaido	Japan
m121	PI 317334A	0.01	Gmhs1-1	b1	NA	Japan
m122	PI 594301	0.02	Gmhs1-1	b1	NA	Japan
m123	PI 507355	0.01	Gmhs1-1	b1	Hokkaido	Japan
m124	PI 243541	0.06	Gmhs1-1	b1	Hokkaido	Japan
m125	PI 416890	0.03	Gmhs1-1	b1	NA	Japan
m126	PI 548382	0.03	Gmhs1-1	b1	Liaoning	China
m127	PI 423954	0.02	Gmhs1-1	b1	Kumamoto	Japan
m128	PI 84987A	0	Gmhs1-1	b1	Saitama	Japan
m129	PI 84987	0.03	Gmhs1-1	b1	Saitama	Japan
