# Supplementary material for: Genomic introgression through interspecific hybridization counteracts genetic bottleneck during soybean domestication
Source: Genome Biol. 2019 Jan 30;20:22. doi: 10.1186/s13059-019-1631-5 (PMC6354408; doi:10.1186/s13059-019-1631-5)
Supplement: Supplementary file 3 — Table S2. Proportions of introgressed fragments in chromosomal arms and pericentromeric regions in the examined soybean population. (XLSX 12 KB). (XLSX 11 kb) [file 13059_2019_1631_MOESM3_ESM.xlsx]

## Sheet: Sheet1
Table S2. Proportions of introgressed fragments in chromosomal arms and pericentromeric
regions in the examined soybean population
Chromosome	G. soja		G. max		Both G. soja and G. max
	Arm	Peri.b	Arm	Peri.	Arm	Peri.
Chr01	2.38%a	0.01	0.0067	0.0068	1.02%a	0.0075
Chr02	0.0263	3.60%a	0.014	1.95%a	0.0165	2.29%a
Chr03	0.0377	6.53%a	0.0173	3.69%a	0.0215	4.28%a
Chr04	0.0326	4.75%a	0.0126	1.84%a	0.0167	2.44%a
Chr05	3.65%a	0.0175	1.23%a	0.008	1.72%a	0.01
Chr06	0.0296	5.95%a	0.0128	2.64%a	0.0163	3.32%a
Chr07	0.0194	2.80%a	1.59%a	0.0058	1.66%a	0.0103
Chr08	0.0361	5.74%a	0.0149	2.78%a	0.0192	3.39%a
Chr09	0.0134	1.99%a	0.0096	1.55%a	0.0103	1.64%a
Chr10	0.0192	5.02%a	0.0113	2.19%a	0.0129	2.77%a
Chr11	3.33%a	0.012	1.44%a	0.0089	1.83%a	0.0095
Chr12	0.0266	3.81%a	0.0163	2.23%a	0.0184	2.56%a
Chr13	0.023	2.84%a	0.0165	2.84%a	0.0178	2.84%a
Chr14	2.69%a	0.0225	0.014	2.55%a	0.0167	2.48%a
Chr15	0.0254	6.85%a	0.0096	2.78%a	0.0129	3.62%a
Chr16	3.31%a	0.0321	0.0267	0.027	0.028	0.0281
Chr17	0.0338	5.19%a	0.0089	1.68%a	0.014	2.40%a
Chr18	0.0374	4.48%a	0.0261	3.50%a	0.0284	3.71%a
Chr19	0.0214	3.93%a	0.0114	1.42%a	0.0134	1.94%a
Chr20	0.0274	3.26%a	0.0151	1.63%a	0.0176	1.96%a
